# Supplementary material for: The Evolution of Pharmacist Administered Vaccinations in Australia: A Narrative Review of Legislation and Regulatory Documents
Source: Pharmacy (Basel). 2026 Jun 26;14(4):92. doi: 10.3390/pharmacy14040092 (PMC13415602; doi:10.3390/pharmacy14040092)
Supplement: Supplementary file 1 [file pharmacy-14-00092-s001.zip]

Archive with 1 entries (1 files):
- pharmacy-4346988-Supplementary Material (updated version).pdf
